# Supplementary material for: Phylogeography of Crimean Congo Hemorrhagic Fever Virus
Source: PLoS One. 2016 Nov 23;11(11):e0166744. doi: 10.1371/journal.pone.0166744 (PMC5120814; doi:10.1371/journal.pone.0166744)
Supplement: S2 Table — Coordinates were approximated to a country according to the Google country list table (https://developers.google.com/public-data/docs/canonical/countries_csv) or to a province/administrative region center for strains originating from Russia, China and Iran. (XLSX) [file pone.0166744.s005.xlsx]

## Sheet: S segment
AJ010648_CHN_66019_1966	39.622496	78.780293
AF362080_CHN_75024_1975	41.129876	80.712773
AF428144_Kosovo_9553_2001	42.876682	20.863311
AF481799_UZB_Uzbek_1985	41.377491	64.585262
AF481802_RUS_STVHU29223_2000	45.051244	41.982344
AF527810_PAK_Matin_1976	29.280499	69.158857
AJ010649_CHN_XinJiang_1984	40.427134	79.686715
AJ538196_IRQ_1979	33.289225	44.370999
AJ538198_PAK_2000	24.951754	67.063964
Ast133_Astr_RUS_2012	46.345697	48.018982
Ast149_Astr_RUS_2012	46.345697	48.018982
Ast199_Astr_RUS_2012	46.345697	48.018982
AY029157_CHN_88166_1988	39.622496	78.780293
AY049083_TAJ_HU8966_1990	38.861034	71.276093
AY277672_RUS_Rostov_TI28044_2000	47.183845	41.640718
AY277676_BGR_HU517_1978	42.733883	25.48583
AY297691_TAJ_HU8978_1991	38.861034	71.276093
AY297692_TAJ_HU8975_1990	38.861034	71.276093
DQ076413_UGA_Semunya_1958	1.373333	32.290275
DQ076416_SAR_SPU481_1981	-30.559482	22.937506
DQ133507_Kosovo_Hoti_2001	42.602636	20.902977
DQ206447_RUS_ROSHUVLV-100_2002	47.183845	41.640718
DQ211638_GRC_AP92_1975	39.074208	21.824312
DQ211639_SEN_ArD8194_1969	14.497401	-14.452362
DQ211640_SEN_ArD15786_1972	14.497401	-14.452362
DQ211641_MRT_ArD39554_1984	21.00789	-10.940835
DQ211642_CHN_C-68031_1968	40.427134	79.686715
DQ211643_RUS_Drosdov_1967	46.345697	48.018982
DQ211645_OMN_1997	21.512583	55.923255
DQ211647_SAR_SPU10387_1987	-30.559482	22.937506
DQ211650_DRC_UG3010_1956	-4.038333	21.758664
DQ217602_TI05035_2005	40.427134	79.686715
DQ227495_CHN_TI05099_2005	40.427134	79.686715
EF123122_CAR_Bangui_BT-958_1975	4.363160	18.551450
EU871766_GRC_Rodopi_2008	39.074208	21.824312
FJ562093_CHN_YL04057_2004	40.427134	79.686715
Gaib_106_TAJ_1969	38.861034	71.276093
GQ337053_TUR_Kelkit_2006	40.127739	39.441605
GQ862372_SDN_Al-Fulah_2008	11.730391	28.340604
GU477494_CHN_79121M18_2004	40.427134	79.686715
HM452305_AFG_09-2990_2009	33.93911	67.709953
Hodzha_74_UZB_1967	41.377491	64.585262
HQ378179_SDN_AB1-2009_2009	12.862807	30.217636
IbAn_7620_60_NGA_1965	9.081999	8.675277
JN572088_IND_NIVA118595_2011	23.045560	72.576986
JN572089_IND_NIV112143_2011	23.045560	72.576986
JX051650_IND_Gujrat_2011	23.045560	72.576986
JX908640_AFG_SCT_2012	33.93911	67.709953
K128_76-124_KAZ_1971	48.019573	66.923684
K168_125_88_TKM_1973	38.969719	59.556278
K229_194_Astr_RUS_1989	46.345697	48.018982
K229_243_Astr_RUS_1984	46.345697	48.018982
K315_14_178_Stavr_RUS_2000	45.051244	41.982344
K323_27_Stavr_RUS_2000	45.051244	41.982344
K340_6_218_Stavr_RUS_2000	45.051244	41.982344
KC867274_IRN_Zahedan_2007_2007	29.494157	60.917241
KC880335_SAR_SPU9201_1992	-30.559482	22.937506
KJ027521_IRN_Gilan69_2012	37.382412	49.803598
KJ027522_IRN_Isfahan78_2013	32.670670	51.740241
KJ196326_IRN_Kerman43_2013	30.335297	57.072086
KJ566219_IRN_Tehran65_2011	35.680083	51.428096
KJ676542_IRN_Zahedan19_2012	29.494157	60.917241
KJ682815_SAR_SPU43185_1985	-30.559482	22.937506
KJ682816_SAR_SPU38387_1987	-30.559482	22.937506
KJ682817_SAR_SPU55687_1987	-30.559482	22.937506
KJ682818_SAR_SPU1888_1988	-30.559482	22.937506
KJ682819_SAR_SPU4588_1988	-30.559482	22.937506
KJ682820_NAM_SPU49788_1988	-22.95764	18.49041
KJ682821_SAR_SPU13089_1989	-30.559482	22.937506
KJ682822_SAR_SPU4890_1990	-30.559482	22.937506
KJ682823_SAR_SPU18790_1990	-30.559482	22.937506
KJ682824_SAR_SPU_4408_2008	-30.559482	22.937506
Mamon_43_Rostov_RUS_1968	47.183845	41.640718
Min_37_Rostov_RUS_1968	47.183845	41.640718
Nakiwogo_67_UGA_1958	1.373333	32.290275
NC005302_NGA_10200_1966	9.081999	8.675277
Saf_26_Rostov_RUS_1968	47.183845	41.640718
U88413_CHN_HY13_1968	40.427134	79.686715
Zuev_Astr_RUS_2012	46.345697	48.018982
DQ211649_TUR_200310849_2003	38.963745	35.243322

## Sheet: M segment
AB069669_CHN_66019_1966	39.622496	78.780293
AB069671_CHN_75024_1975	41.129876	80.712773
AB069672_CHN_7803_1978	40.427134	79.686715
AB069674_CHN_8402_1984	40.427134	79.686715
AF338470_CHN_BA88166_1988	39.622496	78.780293
AF350448_CHN_BA66019_1965	40.427134	79.686715
AF350449_CHN_BA8402_1984	40.427134	79.686715
AF467769_PAK_Matin_1976	29.280499	69.158857
AJ538197_IRQ_1979	33.289225	44.370999
AJ538199_PAK_2000	24.951754	67.063964
Ast133_Astr_RUS_2012	46.345697	48.018982
Ast149_Astr_RUS_2012	46.345697	48.018982
Ast199_Astr_RUS_2012	46.345697	48.018982
AY179961_RUS_VLGTI29414_2000	48.665545	44.364544
AY179962_TAJ_HU8966_1990	38.861034	71.276093
AY675511_Kosovo_9553_2001	42.876682	20.863311
AY900141_SAR_SPU12881_1981	42.733883	25.48583
AY900142_SAR_SPU4184_1984	38.861034	71.276093
AY900144_UZB_6415_2002	41.377491	64.585262
AY900145_CHN_Hy13_1968	40.427134	79.686715
DQ019222_DRC_UG3010_1956	-4.038333	21.758664
DQ094832_UGA_Semunya_1958	1.373333	32.290275
DQ157175_SAR_SPU481_1981	-30.559482	22.937506
DQ206448_RUS_HUVLV-100_2002	47.183845	41.640718
DQ211626_SEN_ArD8194_1969	14.497401	-14.452362
DQ211627_SEN_ArD15786_1972	14.497401	-14.452362
DQ211628_MRT_ArD39554_1984	21.00789	-10.940835
DQ211629_CHN_68031_1968	40.427134	79.686715
DQ211630_RUS_Drosdov_1967	46.345697	48.018982
DQ211631_RUS_Kashmanov_1967	45.041726	42.009512
DQ211632_OMN_1997	21.512583	55.923255
DQ211634_SAR_SPU10387_1987	-30.559482	22.937506
DQ211636_TUR_200310849_2003	38.963745	35.243322
EU037902_Kosovo_Hoti_2001	42.602636	20.902977
FJ562094_CHN_YL04057_2004	40.427134	79.686715
Gaib_106_TAJ_1969	38.861034	71.276093
GQ337054_TUR_Kelkit06_2006	40.127739	39.441605
GU477490_BLG_V4281_1981	42.733883	25.48583
GU477493_CHN_79121M18_2004	40.427134	79.686715
HM452306_AFG_2990_2009	33.93911	67.709953
Hodzha_74_UZB_1967	41.377491	64.585262
HQ378185_SDN_Al-Fulah_2008	11.730391	28.340604
HQ378187_SDN_AB1_2009	12.862807	30.217636
IbAn_7620_60_NGA_1965	9.081999	8.675277
JN572086_IND_NIV11703_2011	23.045560	72.576986
K128_76_124_KAZ_1971	48.019573	66.923684
K168_125_88_TKM_1973	38.969719	59.556278
K229_194_Astr_RUS_1989	46.345697	48.018982
K229_243_Astr_RUS_1984	46.345697	48.018982
K315_14_178_Stavr_RUS_2000	45.051244	41.982344
K323_27_211_Stavr_RUS_2000	45.051244	41.982344
K340_6_218_Stavr_RUS_2000	45.051244	41.982344
KC867273_IRN_Zahedan_2007_2007	29.494157	60.917241
KJ682805_SAR_SPU4408_2008	-30.559482	22.937506
KJ682806_SAR_SPU38387_1987	-30.559482	22.937506
KJ682807_SAR_SPU13089_1989	-30.559482	22.937506
KJ682808_NAM_SPU49788_1988	-22.95764	18.49041
KJ682809_SAR_SPU4588_1988	-30.559482	22.937506
KJ682810_SAR_SPU1888_1988	-30.559482	22.937506
KJ682811_SAR_SPU55687_1987	-30.559482	22.937506
KJ682812_SAR_SPU43185_1985	-30.559482	22.937506
KJ682813_SAR_SPU4890_1990	-30.559482	22.937506
KJ682814_SAR_SPU18790_1990	-30.559482	22.937506
Mamon_43_Rostov_RUS_1968	47.183845	41.640718
Min_37_Rostov_RUS_1968	47.183845	41.640718
Nakiwogo_67_UGA_1958	1.373333	32.290275
NC005300_NGA_IbAr10200_1966	9.081999	8.675277
Saf_26_Rostov_RUS_1968	47.183845	41.640718
Zuev_Astr_RUS_2012	46.345697	48.018982

## Sheet: L segment
Zuev_Astr_RUS_2012	46.345697	48.018982
Saf_26_Rostov_RUS_1968	47.183845	41.640718
Nakiwogo_67_UGA_1958	1.373333	32.290275
Min_37_Rostov_RUS_1968	47.183845	41.640718
Mamon_43_Rostov_RUS_1968	47.183845	41.640718
KJ682804_NAM_SPU49788_1988	-22.95764	18.49041
KJ682803_SAR_SPU1888_1988	-30.559482	22.937506
KJ682802_SAR_SPU13089_1989	-30.559482	22.937506
KJ682801_SAR_SPU38387_1987	-30.559482	22.937506
KJ682800_SAR_SPU4408_2008	-30.559482	22.937506
KJ682799_SAR_SPU43185_1985	-30.559482	22.937506
KJ682798_SAR_SPU55687_1987	-30.559482	22.937506
KJ682797_SAR_SPU4890_1990	-30.559482	22.937506
KJ682796_SAR_SPU4588_1988	-30.559482	22.937506
KJ682795_SAR_SPU18790_1990	-30.559482	22.937506
KC344855_AFG_2012	33.93911	67.709953
K340_6_218_Stavr_RUS_2000	45.051244	41.982344
K323_27_211_Stavr_RUS_2000	45.051244	41.982344
K315_14_178_Stavr_RUS_2000	45.051244	41.982344
K229_243_Astr_RUS_1984	46.345697	48.018982
K229_194_Astr_RUS_1989	46.345697	48.018982
K168_125_88_TKM_1973	38.969719	59.556278
K128_76_124_KAZ_1971	48.019573	66.923684
JN627865_IND_NIV11704_2011	23.045560	72.576986
IbAn_7620_60_NGA_1965	9.081999	8.675277
HQ378183_SDN_AB1-2009_2009	12.862807	30.217636
HQ378182_SDN_Al-Fulah_2008	11.730391	28.340604
Hodzha_74_UZB_1967	41.377491	64.585262
HM452307_AFG_09-2990_2009	33.93911	67.709953
GU477492_CHN_79121M18_2004	40.427134	79.686715
GQ337055_TUR_Kelkit06_2006	40.127739	39.441605
Gaib_106_TAJ_1969	38.861034	71.276093
FJ562095_CHN_YL04057_2004	40.427134	79.686715
EU044832_Kosovo_Hoti_2001	42.602636	20.902977
DQ211623_TUR_200310849_2003	38.963745	35.243322
DQ211621_SAR_SPU10387_1987	-30.559482	22.937506
DQ211619_OMN_1997	21.512583	55.923255
DQ211617_RUS_Drosdov_1967	46.345697	48.018982
DQ211616_CHN_C-68031_1968	40.427134	79.686715
DQ211615_MRT_ArD39554_1984	21.00789	-10.940835
DQ211614_SEN_ArD15786_1972	14.497401	-14.452362
DQ211613_SEN_ArD8194_1969	14.497401	-14.452362
DQ211612_GRC_AP92_1975	39.074208	21.824312
DQ099335_DRC_UG3010_1956	-4.038333	21.758664
DQ076417_SAR_SPU481_1981	-30.559482	22.937506
DQ076412_UGA_Semunya_1958	1.373333	32.290275
AY995166_RUS_HUVLV-100_2003	47.183845	41.640718
AY947891_NGA_IbAr10200_1966	9.081999	8.675277
AY947890_IRQ_Baghdad-12_1979	33.289225	44.370999
AY720893_TAJ_HU8966_1990	38.861034	71.276093
AY675240_RUS_30908_2002	46.345697	48.018982
AY422208_PAK_Matin_1976	29.280499	69.158857
Ast199_Astr_RUS_2012	46.345697	48.018982
Ast149_Astr_RUS_2012	46.345697	48.018982
Ast133_Astr_RUS_2012	46.345697	48.018982
